# Supplementary material for: Dimensions of childhood adversity differentially affect biological aging in major depression
Source: Transl Psychiatry. 2022 Oct 4;12:431. doi: 10.1038/s41398-022-02198-0 (PMC9532396; doi:10.1038/s41398-022-02198-0)
Supplement: Supplementary file 7 — Supplemenary Table 1 [file 41398_2022_2198_MOESM7_ESM.xlsx]

## Sheet: Supplementary Table 1
		Supplementary Table 1. Group differences in AgeAccelPheno Based on Presence/Absence of Maltreatment (ACEs)
			None (n=28)	Any (n=53)	Statistic	p-value
		Model 1	-2.2 ± 5.1	.92 ± 5.4	t79 = -2.5252	0.014
		Model 2			F1,66= 4.2334	0.044
		Model 3			F1,65= 5.0487	0.028
		Model 1. Unadjusted group differences between those with a score of 0 on household dysfunction items compared to those with score of 1 or greater.
		Model 2. Model 1 adjusted for gender, BMI, Race, and smoking status, income, and DNAm based markers of immune cell composition
		Model 3. Model 2 adjusted for Household Dysfunction score (ACEs)
