# Supplementary material for: Dimensions of childhood adversity differentially affect biological aging in major depression
Source: Transl Psychiatry. 2022 Oct 4;12:431. doi: 10.1038/s41398-022-02198-0 (PMC9532396; doi:10.1038/s41398-022-02198-0)
Supplement: Supplementary file 8 — Supplementary Table 2 [file 41398_2022_2198_MOESM8_ESM.xlsx]

## Sheet: Supplementary Table 2
				Supplementary Table 2. Group differences in AgeAccelPheno Based on Presence/Absence of Household Dysfunction (ACEs)
					None (n=24)	Any (n=57)	Statistic	p-value
				Model 1	2.3 ± 6.5	-1.2 ± 4.7	t79 = 2.7093	0.008
				Model 2			F1,66= 10.1297	0.002
				Model 3			F1,65= 10.3384	0.002
				Model 1. Unadjusted group differences between those with a score of 0 on household dysfunction items compared to those with score of 1 or greater.
				Model 2. Model 1 adjusted for gender, BMI, Race, and smoking status, income, and DNAm based markers of immune cell composition
				Model 3. Model 2 adjusted for Maltreatment score (ACEs)
