# Supplementary material for: Dimensions of childhood adversity differentially affect biological aging in major depression
Source: Transl Psychiatry. 2022 Oct 4;12:431. doi: 10.1038/s41398-022-02198-0 (PMC9532396; doi:10.1038/s41398-022-02198-0)
Supplement: Supplementary file 9 — Supplementary Table 3 [file 41398_2022_2198_MOESM9_ESM.xlsx]

## Sheet: Sheet1
		Supplementary Table 3. Associations of Maltreatment with IPV and Household Dysfunction without IPV (ACEs) with Biological Aging
			AgeAccelPheno
			b (95% CI)	β	p-value
		Maltreatment with IPV
		Model 1	.928 [.186, 1.67]	0.27	0.015
		Model 2	.858 [-.014, 1.73]	0.25	0.053
		Model 3a	1.09 [.236, 1.95]	0.317	0.013
		Household Dysfunction without IPV
		Model 1	-1.14 [-2.26, -.010]	-0.22	0.048
		Model 2	-1.34 [-2.66, -.012]	-0.26	0.048
		Model 3b	-1.69 [-2.99, -.385]	-0.327	0.012
		Model 1. Unadjusted model
		Model 2. Adjusted for gender, BMI, smoking status, race, household income and DNAm based markers of immune cell composition
		Model 3a. Model 2 further adjusted for Household Dysfunction without IPV score
		Model 3b. Model 2 further adjusted for Maltreatment with IPV score
		*These scores are similar to the original composite scores except the witnessing IPV item was removed from the Household Dysfunction score and added to the Maltreatment score.
