# Supplementary material for: Dimensions of childhood adversity differentially affect biological aging in major depression
Source: Transl Psychiatry. 2022 Oct 4;12:431. doi: 10.1038/s41398-022-02198-0 (PMC9532396; doi:10.1038/s41398-022-02198-0)
Supplement: Supplementary file 10 — Supplementary Table 4 [file 41398_2022_2198_MOESM10_ESM.xlsx]

## Sheet: Sheet1
			Supplementary Table 4. Associations of Abusive Maltreatment and Neglectful Maltreatment with Horvath and Hannum Clocks (CTQ)
				Horvath Clock			Hannum Clock
				b [95% CI]	β	p-value	b [95% CI]	β	p-value
			All Maltreatment
			Model 1	.007 [-.010, .025]	0.091	0.416	.010 [-.007, .028]	0.13	0.243
			Model 2	.010 [-.010, .030]	0.125	0.313	.011 [-.009, .031]	0.141	0.266
			Abusive Maltreatment
			Model 1	.007 [-.022, .036]	0.056	0.616	.006 [-.023, .035]	0.043	0.7
			Model 2	.016 [-.017, .049]	0.123	0.33	.008 [-.023, .042]	0.061	0.64
			Model 3a	.013 [-.026, .052]	0.098	0.51	-.008 [-.047, .031]	-.059	0.693
			Neglectful Maltreatment
			Model 1	.017 [-.017, .050]	0.109	0.33	.030 [-.003, .063]	0.199	0.073
			Model 2	.014 [-.022, .050]	0.093	0.436	.028 [-.008, .064]	0.185	0.126
			Model 3b	.007 [-.036, .049]	0.044	0.754	.033 [-.010, .076]	0.215	0.134
			Model 1. Unadjusted model
			Model 2. Adjusted for gender, BMI, smoking status, race, household income and DNAm based markers of immune cell composition
			Model 3a. Model 2 further adjusted for Neglectful Maltreatment score
			Model 3b. Model 2 further adjusted for Abusive Maltreatment score
			Horvath and Hannum age acceleration were used in analyses-defined as the residulas resulting from regressing DNAmAge (using each clock) on chronological age.
