# Supplementary material for: Dimensions of childhood adversity differentially affect biological aging in major depression
Source: Transl Psychiatry. 2022 Oct 4;12:431. doi: 10.1038/s41398-022-02198-0 (PMC9532396; doi:10.1038/s41398-022-02198-0)
Supplement: Supplementary file 11 — Supplementary Table 5 [file 41398_2022_2198_MOESM11_ESM.xlsx]

## Sheet: Supplementary Table 4
				Supplementary Table 5. Associations of Maltreatment and Household Dysfunction with Horvath and Hannum Clocks (ACEs)
					Horvath Clock			Hannum Clock
					b (95% CI)	β	p-value	b (95% CI)	β	p-value
				Total ACE score
				Model 1	-.085 [-.185, .016]	-0.185	0.098	-.019[-.122, .083]	-0.042	0.711
				Model 2	-.072 [-.194, .051]	-0.157	0.246	.009 [-.117, .136]	0.002	0.882
				Maltreatment
				Model 1	-.040 [-.192, .111]	-0.059	0.6	.115 [-.034, .265]	0.17	0.129
				Model 2	-.004 [-.177, .169]	-0.006	0.963	.137 [-.037, .310]	0.201	0.121
				Model 3a	.022 [-.149, .193]	0.033	0.797	.163 [-.009, .335]	0.24	0.063
				Household Dysfunction
				Model 1	-.185 [-.351, -.019]	-0.242	0.029	-.199 [-.364, -.034]	-0.261	0.019
				Model 2	-.198 [-.400, .005]	-0.259	0.056	-.172 [-.381, .037]	-0.225	0.106
				Model 3b	-.202 [-.409, .005]	-0.265	0.055	-.203 [-.411, .005]	-0.266	0.056
				Model 1. Unadjusted model
				Model 2. Adjusted for gender, BMI, smoking status, race, household income and DNAm based markers of immune cell composition
				Model 3a. Model 2 further adjusted for Household Dysfunction score
				Model 3b. Model 2 further adjusted for Maltreatment score
				Horvath and Hannum age acceleration were used in analyses-defined as the residulas resulting from regressing DNAmAge (using each clock) on chronological age.
