# Supplementary material for: Dimensions of childhood adversity differentially affect biological aging in major depression
Source: Transl Psychiatry. 2022 Oct 4;12:431. doi: 10.1038/s41398-022-02198-0 (PMC9532396; doi:10.1038/s41398-022-02198-0)
Supplement: Supplementary file 12 — Supplementary Table 6 [file 41398_2022_2198_MOESM12_ESM.xlsx]

## Sheet: Supplementary Table 5
					Supplementary Table 6. Associations of All Maltreatment score (Total CTQ) with Biological Aging
						AgeAccelPheno
						b (95% CI)	β	p-value
					Total CTQ score
					Model 1	.105 [.018, .192]	0.26	0.018
					Model 2	.107 [.010, .203]	0.263	0.03
					Model 1. Unadjusted model
					Model 2. Adjusted for gender, BMI, smoking status, race, household income, and DNAm based markers of immune cell composition
					*Winsorised model presented
