# Supplementary material for: Dimensions of childhood adversity differentially affect biological aging in major depression
Source: Transl Psychiatry. 2022 Oct 4;12:431. doi: 10.1038/s41398-022-02198-0 (PMC9532396; doi:10.1038/s41398-022-02198-0)
Supplement: Supplementary file 13 — Supplementary Table 7 [file 41398_2022_2198_MOESM13_ESM.xlsx]

## Sheet: Supplementary Table 6
				Supplementary Table 7. Associations of Early Life Experiences of Abusive Maltreatment and Neglectful Maltreatment Score and Biological Aging
					AgeAccelPheno
					b [95% CI]	β	p-value
				Abusive Maltreatment score
				Model 1	.185 [.042, .327]	0.277	0.012
				Model 2	.185 [.024, .345]	0.277	0.025
				Model 3a	.165 [-.025, .355]	0.247	0.088
				Neglectful Maltreatment score
				Model 1	.136 [-.034, .306]	0.176	0.114
				Model 2	.136 [-.043, .316]	0.176	0.135
				Model 3b	.041 [-.1568, .250]	0.053	0.695
				Model 1. Unadjusted model
				Model 2. Adjusted for gender, BMI, smoking status, race, household income and DNAm based markers of immune cell composition
				Model 3a. Model 2 further adjusted for Neglectful Maltreatment score
				Model 3b. Model 2 further adjusted for Abusive Maltreatment score
				*Winsorized model presented
