# Supplementary material for: Dimensions of childhood adversity differentially affect biological aging in major depression
Source: Transl Psychiatry. 2022 Oct 4;12:431. doi: 10.1038/s41398-022-02198-0 (PMC9532396; doi:10.1038/s41398-022-02198-0)
Supplement: Supplementary file 14 — Supplementary Table 8 [file 41398_2022_2198_MOESM14_ESM.xlsx]

## Sheet: Supplementary Table 7
				Supplementary Table 8. Associations of Total ACE score with Biological Aging
					AgeAccelPheno
					b (95% CI)	β	p-value
				Total ACE score
				Model 1	.220 [-.300, .742]	0.094	0.402
				Model 2	.171 [-.458, .800]	0.073	0.589
				Model 1. Unadjusted model
				Model 2. Adjusted for gender, BMI, smoking status, race, household income, and DNAm based markers of immune cell composition
				*Winsorized model presented
