# Supplementary material for: Dimensions of childhood adversity differentially affect biological aging in major depression
Source: Transl Psychiatry. 2022 Oct 4;12:431. doi: 10.1038/s41398-022-02198-0 (PMC9532396; doi:10.1038/s41398-022-02198-0)
Supplement: Supplementary file 15 — Supplementary Table 9 [file 41398_2022_2198_MOESM15_ESM.xlsx]

## Sheet: Supplementary Table 8
						Supplementary Table 9. Associations of Maltreatment and Household Dysfunction (ACEs) with Biological Aging
							b (95% CI)	β	p-value
						Maltreatment
						Model 1	1.02 [.283, 1.77]	0.295	0.007
						Model 2	.922 [.072, 1.77]	0.266	0.034
						Model 3a	1.06 [.220, 1.90]	0.306	0.014
						Household Dysfunction
						Model 1	-.681 [-1.54, .179]	-0.175	0.119
						Model 2	-.860 [-1.90, .181]	-0.22	0.104
						Model 3b	-1.06 [-1.07, -.047]	-0.272	0.04
						Model 1. Unadjusted model
						Model 2. Adjusted for gender, BMI, smoking status, race, household income and DNAm based markers of immune cell composition
						Model 3a. Model 2 further adjusted for Household Dysfunction score
						Model 3b. Model 2 further adjusted for Maltreatment score
						*Winsorised model presented
