# Supplementary material for: Dimensions of childhood adversity differentially affect biological aging in major depression
Source: Transl Psychiatry. 2022 Oct 4;12:431. doi: 10.1038/s41398-022-02198-0 (PMC9532396; doi:10.1038/s41398-022-02198-0)
Supplement: Supplementary file 16 — Supplementary Table 10 [file 41398_2022_2198_MOESM16_ESM.xlsx]

## Sheet: Supplementary Table 9
				Supplementary Table 10. Group differences in AgeAccelPheno Based on Presence/Absence of Maltreatment (ACEs)
					None (n=28)	Any (n=53)	Statistic	p-value
				Model 1	-2.1 ± 4.7	.58 ± 4.6	t79 = -2.4902	0.015
				Model 2			F1,66= 4.1875	0.045
				Model 3			F1,65= 4.8217	0.032
				Model 1. Unadjusted group differences between those with a score of 0 on household dysfunction items compared to those with score of 1 or greater.
				Model 2. Model 1 adjusted for gender, BMI, Race, and smoking status, income, and DNAm based markers of immune cell composition
				Model 3. Model 2 adjusted for ACE.maltreatment score
				*Winsorised models presented
