# Supplementary material for: Dimensions of childhood adversity differentially affect biological aging in major depression
Source: Transl Psychiatry. 2022 Oct 4;12:431. doi: 10.1038/s41398-022-02198-0 (PMC9532396; doi:10.1038/s41398-022-02198-0)
Supplement: Supplementary file 17 — Supplementary Table 11 [file 41398_2022_2198_MOESM17_ESM.xlsx]

## Sheet: Supplementary Table 10
		Supplementary Table 11. Group differences in AgeAccelPheno Based on Presence/Absence of Household Dysfunction (ACEs)
			None (n=24)	Any (n=57)	Statistic	p-value
		Model 1	1.7 ± 5.4	-1.2 ± 4.7	t79 = 2.4513	0.016
		Model 2			F1,66= 8.4553	0.005
		Model 3			F1,65= 8.5469	0.005
		Model 1. Unadjusted group differences between those with a score of 0 on household dysfunction items compared to those with score of 1 or greater.
		Model 2. Model 1 adjusted for gender, BMI, Race, and smoking status, income, and DNAm based markers of immune cell composition
		Model 3. Model 2 adjusted for maltreatment score
		*Winsorized model presented
